# Supplementary material for: NMR quality control of fragment libraries for screening
Source: J Biomol NMR. 2020 Jun 12;74(10):555–63. doi: 10.1007/s10858-020-00327-9 (PMC7683495; doi:10.1007/s10858-020-00327-9)
Supplement: Supplementary file 2 — Electronic supplementary material 2 (KNWF 21 kb) [file 10858_2020_327_MOESM2_ESM.knwf]

Archive with 12 entries (12 files):
- Workflow_data_analysis_clustering/Excel Reader _XLS_ (#5)/settings.xml
- Workflow_data_analysis_clustering/Excel Writer _XLS_ (#458)/settings.xml
- Workflow_data_analysis_clustering/Molecular Cl (#457)/Distance Matrix Calculate (#11)/settings.xml
- Workflow_data_analysis_clustering/Molecular Cl (#457)/Fingerprints (#455)/settings.xml
- Workflow_data_analysis_clustering/Molecular Cl (#457)/Hierarchical Cluster Assigner (#12)/settings.xml
- Workflow_data_analysis_clustering/Molecular Cl (#457)/Hierarchical Clustering _DistMatrix_ (#7)/settings.xml
- Workflow_data_analysis_clustering/Molecular Cl (#457)/workflow.knime
- Workflow_data_analysis_clustering/Molecular Properties (#471)/settings.xml
- Workflow_data_analysis_clustering/Molecule to CDK (#3)/settings.xml
- Workflow_data_analysis_clustering/RDKit Descriptor Calculation (#472)/settings.xml
- Workflow_data_analysis_clustering/workflow.knime
- Workflow_data_analysis_clustering/workflow.svg
