# Supplementary material for: NMR quality control of fragment libraries for screening
Source: J Biomol NMR. 2020 Jun 12;74(10):555–63. doi: 10.1007/s10858-020-00327-9 (PMC7683495; doi:10.1007/s10858-020-00327-9)
Supplement: Supplementary file 2 — Electronic supplementary material 2 (KNWF 21 kb) [file 10858_2020_327_MOESM2_ESM.knwf › Workflow_data_analysis_clustering/Excel Writer _XLS_ (#458)/settings.xml]

<?xml version="1.0" encoding="UTF-8"?>
<config xmlns="http://www.knime.org/2008/09/XMLConfig" xmlns:xsi="http://www.w3.org/2001/XMLSchema-instance" xsi:schemaLocation="http://www.knime.org/2008/09/XMLConfig http://www.knime.org/XMLConfig_2008_09.xsd" key="settings.xml">
<entry key="node_file" type="xstring" value="settings.xml"/>
<config key="flow_stack"/>
<config key="internal_node_subsettings">
<entry key="memory_policy" type="xstring" value="CacheSmallInMemory"/>
</config>
<config key="model">
<entry key="xCellOffset" type="xint" value="0"/>
<entry key="yCellOffset" type="xint" value="0"/>
<entry key="writeColHdr" type="xboolean" value="true"/>
<entry key="writeRowHdr" type="xboolean" value="false"/>
<entry key="filename" type="xstring" value=""/>
<entry key="sheetname" type="xstring" value="default"/>
<entry key="missingPattern" type="xstring" value=""/>
<entry key="overwrite_ok" type="xboolean" value="true"/>
<entry key="open_file" type="xboolean" value="true"/>
<entry key="file_must_exist" type="xboolean" value="false"/>
<entry key="do_not_overwrite_sheet" type="xboolean" value="false"/>
<entry key="landscape" type="xboolean" value="false"/>
<entry key="autosize" type="xboolean" value="false"/>
<entry key="paper_size" type="xshort" value="1"/>
<entry key="write_missing_values" type="xboolean" value="false"/>
<entry key="evaluate_formula" type="xboolean" value="false"/>
<config key="xlswriter2">
<entry key="filter-type" type="xstring" value="STANDARD"/>
<config key="included_names">
<entry key="array-size" type="xint" value="68"/>
<entry key="0" type="xstring" value="NAME"/>
<entry key="1" type="xstring" value="Molecular Weight"/>
<entry key="2" type="xstring" value="SlogP"/>
<entry key="3" type="xstring" value="NumHBA"/>
<entry key="4" type="xstring" value="NumHBD"/>
<entry key="5" type="xstring" value="Topological Polar Surface Area"/>
<entry key="6" type="xstring" value="NumRotatableBonds"/>
<entry key="7" type="xstring" value="NumAromaticRings"/>
<entry key="8" type="xstring" value="ALERTS"/>
<entry key="9" type="xstring" value="Weighted QEDwmo"/>
<entry key="10" type="xstring" value="SMILES"/>
<entry key="11" type="xstring" value="structure"/>
<entry key="12" type="xstring" value="Mannhold LogP"/>
<entry key="13" type="xstring" value="Atomic Polarizabilities"/>
<entry key="14" type="xstring" value="Aromatic Atoms Count"/>
<entry key="15" type="xstring" value="Aromatic Bonds Count"/>
<entry key="16" type="xstring" value="Element Count"/>
<entry key="17" type="xstring" value="Bond Polarizabilities"/>
<entry key="18" type="xstring" value="Bond Count"/>
<entry key="19" type="xstring" value="Eccentric Connectivity Index"/>
<entry key="20" type="xstring" value="Fragment Complexity"/>
<entry key="21" type="xstring" value="VABC Volume Descriptor"/>
<entry key="22" type="xstring" value="Hydrogen Bond Acceptors"/>
<entry key="23" type="xstring" value="Hydrogen Bond Donors"/>
<entry key="24" type="xstring" value="Largest Chain"/>
<entry key="25" type="xstring" value="Largest Pi Chain"/>
<entry key="26" type="xstring" value="Petitjean Number"/>
<entry key="27" type="xstring" value="Rotatable Bonds Count"/>
<entry key="28" type="xstring" value="Lipinski's Rule of Five"/>
<entry key="29" type="xstring" value="Topological Polar Surface Area (#1)"/>
<entry key="30" type="xstring" value="Vertex adjacency information magnitude"/>
<entry key="31" type="xstring" value="Molecular Weight (#1)"/>
<entry key="32" type="xstring" value="XLogP"/>
<entry key="33" type="xstring" value="Zagreb Index"/>
<entry key="34" type="xstring" value="Molecular Formula"/>
<entry key="35" type="xstring" value="Heavy Atoms Count"/>
<entry key="36" type="xstring" value="Molar Mass"/>
<entry key="37" type="xstring" value="SP3 Character"/>
<entry key="38" type="xstring" value="Rotatable Bonds Count (non terminal)"/>
<entry key="39" type="xstring" value="SlogP (#1)"/>
<entry key="40" type="xstring" value="SMR"/>
<entry key="41" type="xstring" value="LabuteASA"/>
<entry key="42" type="xstring" value="TPSA"/>
<entry key="43" type="xstring" value="AMW"/>
<entry key="44" type="xstring" value="ExactMW"/>
<entry key="45" type="xstring" value="NumLipinskiHBA"/>
<entry key="46" type="xstring" value="NumLipinskiHBD"/>
<entry key="47" type="xstring" value="NumRotatableBonds (#1)"/>
<entry key="48" type="xstring" value="NumHBD (#1)"/>
<entry key="49" type="xstring" value="NumHBA (#1)"/>
<entry key="50" type="xstring" value="NumAmideBonds"/>
<entry key="51" type="xstring" value="NumHeteroAtoms"/>
<entry key="52" type="xstring" value="NumHeavyAtoms"/>
<entry key="53" type="xstring" value="NumAtoms"/>
<entry key="54" type="xstring" value="NumStereocenters"/>
<entry key="55" type="xstring" value="NumUnspecifiedStereocenters"/>
<entry key="56" type="xstring" value="NumRings"/>
<entry key="57" type="xstring" value="NumAromaticRings (#1)"/>
<entry key="58" type="xstring" value="NumSaturatedRings"/>
<entry key="59" type="xstring" value="NumAliphaticRings"/>
<entry key="60" type="xstring" value="NumAromaticHeterocycles"/>
<entry key="61" type="xstring" value="NumSaturatedHeterocycles"/>
<entry key="62" type="xstring" value="NumAliphaticHeterocycles"/>
<entry key="63" type="xstring" value="NumAromaticCarbocycles"/>
<entry key="64" type="xstring" value="NumSaturatedCarbocycles"/>
<entry key="65" type="xstring" value="NumAliphaticCarbocycles"/>
<entry key="66" type="xstring" value="FractionCSP3"/>
<entry key="67" type="xstring" value="Cluster number"/>
</config>
<config key="excluded_names">
<entry key="array-size" type="xint" value="0"/>
</config>
<entry key="enforce_option" type="xstring" value="EnforceExclusion"/>
<config key="name_pattern">
<entry key="pattern" type="xstring" value=""/>
<entry key="type" type="xstring" value="Wildcard"/>
<entry key="caseSensitive" type="xboolean" value="true"/>
</config>
<config key="datatype">
<config key="typelist">
<entry key="org.knime.core.data.StringValue" type="xboolean" value="false"/>
<entry key="org.knime.core.data.DoubleValue" type="xboolean" value="false"/>
<entry key="org.knime.core.data.IntValue" type="xboolean" value="false"/>
<entry key="org.openscience.cdk.knime.type.CDKValue" type="xboolean" value="false"/>
<entry key="org.knime.core.data.collection.ListDataValue" type="xboolean" value="false"/>
<entry key="org.knime.core.data.vector.bitvector.BitVectorValue" type="xboolean" value="false"/>
<entry key="org.knime.distmatrix.type.DistanceVectorDataValue" type="xboolean" value="false"/>
<entry key="org.knime.core.data.BooleanValue" type="xboolean" value="false"/>
<entry key="org.knime.core.data.LongValue" type="xboolean" value="false"/>
<entry key="org.knime.core.data.date.DateAndTimeValue" type="xboolean" value="false"/>
</config>
</config>
</config>
</config>
<entry key="customDescription" type="xstring" isnull="true" value=""/>
<entry key="state" type="xstring" value="IDLE"/>
<config key="nodecontainer_message">
<entry key="type" type="xstring" value="WARNING"/>
<entry key="message" type="xstring" value="No destination location provided! Please enter a valid location."/>
</config>
<entry key="factory" type="xstring" value="org.knime.ext.poi2.node.write2.XLSWriter2NodeFactory"/>
<entry key="node-name" type="xstring" value="Excel Writer (XLS)"/>
<entry key="node-bundle-name" type="xstring" value="KNIME POI (xls/xlsx) Plug-in"/>
<entry key="node-bundle-symbolic-name" type="xstring" value="org.knime.ext.poi2"/>
<entry key="node-bundle-vendor" type="xstring" value="KNIME AG, Zurich, Switzerland"/>
<entry key="node-bundle-version" type="xstring" value="4.0.1.v201908131226"/>
<entry key="node-feature-name" type="xstring" value="KNIME Excel Support"/>
<entry key="node-feature-symbolic-name" type="xstring" value="org.knime.features.ext.poi.feature.group"/>
<entry key="node-feature-vendor" type="xstring" value="KNIME AG, Zurich, Switzerland"/>
<entry key="node-feature-version" type="xstring" value="4.0.1.v201908131226"/>
<config key="factory_settings"/>
<entry key="name" type="xstring" value="Excel Writer (XLS)"/>
<entry key="hasContent" type="xboolean" value="false"/>
<entry key="isInactive" type="xboolean" value="false"/>
<config key="ports"/>
<config key="filestores">
<entry key="file_store_location" type="xstring" isnull="true" value=""/>
<entry key="file_store_id" type="xstring" isnull="true" value=""/>
</config>
</config>
