# Supplementary material for: NMR quality control of fragment libraries for screening
Source: J Biomol NMR. 2020 Jun 12;74(10):555–63. doi: 10.1007/s10858-020-00327-9 (PMC7683495; doi:10.1007/s10858-020-00327-9)
Supplement: Supplementary file 2 — Electronic supplementary material 2 (KNWF 21 kb) [file 10858_2020_327_MOESM2_ESM.knwf › Workflow_data_analysis_clustering/Molecular Cl (#457)/Hierarchical Cluster Assigner (#12)/settings.xml]

<?xml version="1.0" encoding="UTF-8"?>
<config xmlns="http://www.knime.org/2008/09/XMLConfig" xmlns:xsi="http://www.w3.org/2001/XMLSchema-instance" xsi:schemaLocation="http://www.knime.org/2008/09/XMLConfig http://www.knime.org/XMLConfig_2008_09.xsd" key="settings.xml">
<entry key="node_file" type="xstring" value="settings.xml"/>
<config key="flow_stack"/>
<config key="internal_node_subsettings">
<entry key="memory_policy" type="xstring" value="CacheSmallInMemory"/>
</config>
<config key="model">
<entry key="numberOfClusters" type="xint" value="10"/>
<entry key="distanceThreshold" type="xdouble" value="0.6"/>
<entry key="clusterCountMode" type="xboolean" value="false"/>
</config>
<config key="nodeAnnotation">
<entry key="text" type="xstring" value="Assign the compounds%%00010to clusters"/>
<entry key="bgcolor" type="xint" value="16777215"/>
<entry key="x-coordinate" type="xint" value="443"/>
<entry key="y-coordinate" type="xint" value="262"/>
<entry key="width" type="xint" value="127"/>
<entry key="height" type="xint" value="30"/>
<entry key="alignment" type="xstring" value="CENTER"/>
<entry key="borderSize" type="xint" value="0"/>
<entry key="borderColor" type="xint" value="16777215"/>
<entry key="defFontSize" type="xint" value="11"/>
<entry key="annotation-version" type="xint" value="20151123"/>
<config key="styles"/>
</config>
<entry key="customDescription" type="xstring" isnull="true" value=""/>
<entry key="state" type="xstring" value="CONFIGURED"/>
<entry key="factory" type="xstring" value="org.knime.base.node.mine.cluster.hierarchical.assigner.ClusterAssignerNodeFactory"/>
<entry key="node-name" type="xstring" value="Hierarchical Cluster Assigner"/>
<entry key="node-bundle-name" type="xstring" value="KNIME Distance Matrix Extension"/>
<entry key="node-bundle-symbolic-name" type="xstring" value="org.knime.distmatrix"/>
<entry key="node-bundle-vendor" type="xstring" value="KNIME AG, Zurich, Switzerland"/>
<entry key="node-bundle-version" type="xstring" value="4.0.2.v201909260824"/>
<entry key="node-feature-name" type="xstring" isnull="true" value=""/>
<entry key="node-feature-symbolic-name" type="xstring" isnull="true" value=""/>
<entry key="node-feature-vendor" type="xstring" isnull="true" value=""/>
<entry key="node-feature-version" type="xstring" value="0.0.0"/>
<config key="factory_settings"/>
<entry key="name" type="xstring" value="Hierarchical Cluster Assigner"/>
<entry key="hasContent" type="xboolean" value="false"/>
<entry key="isInactive" type="xboolean" value="false"/>
<config key="ports">
<config key="port_1">
<entry key="index" type="xint" value="1"/>
<entry key="port_dir_location" type="xstring" isnull="true" value=""/>
</config>
</config>
<config key="filestores">
<entry key="file_store_location" type="xstring" isnull="true" value=""/>
<entry key="file_store_id" type="xstring" isnull="true" value=""/>
</config>
</config>
