# Supplementary material for: NMR quality control of fragment libraries for screening
Source: J Biomol NMR. 2020 Jun 12;74(10):555–63. doi: 10.1007/s10858-020-00327-9 (PMC7683495; doi:10.1007/s10858-020-00327-9)
Supplement: Supplementary file 2 — Electronic supplementary material 2 (KNWF 21 kb) [file 10858_2020_327_MOESM2_ESM.knwf › Workflow_data_analysis_clustering/Molecular Properties (#471)/settings.xml]

<?xml version="1.0" encoding="UTF-8"?>
<config xmlns="http://www.knime.org/2008/09/XMLConfig" xmlns:xsi="http://www.w3.org/2001/XMLSchema-instance" xsi:schemaLocation="http://www.knime.org/2008/09/XMLConfig http://www.knime.org/XMLConfig_2008_09.xsd" key="settings.xml">
<entry key="node_file" type="xstring" value="settings.xml"/>
<config key="flow_stack"/>
<config key="internal_node_subsettings">
<entry key="memory_policy" type="xstring" value="CacheSmallInMemory"/>
</config>
<config key="model">
<entry key="smilesIndex" type="xstring" value="structure"/>
<config key="PropertyDescriptions">
<entry key="array-size" type="xint" value="28"/>
<entry key="0" type="xstring" value="Aromatic Atoms Count"/>
<entry key="1" type="xstring" value="Aromatic Bonds Count"/>
<entry key="2" type="xstring" value="Atomic Polarizabilities"/>
<entry key="3" type="xstring" value="Bond Count"/>
<entry key="4" type="xstring" value="Bond Polarizabilities"/>
<entry key="5" type="xstring" value="Charged Partial Surface Areas (3D)"/>
<entry key="6" type="xstring" value="Eccentric Connectivity Index"/>
<entry key="7" type="xstring" value="Element Count"/>
<entry key="8" type="xstring" value="Fragment Complexity"/>
<entry key="9" type="xstring" value="Hydrogen Bond Acceptors"/>
<entry key="10" type="xstring" value="Hydrogen Bond Donors"/>
<entry key="11" type="xstring" value="Largest Chain"/>
<entry key="12" type="xstring" value="Largest Pi Chain"/>
<entry key="13" type="xstring" value="Lipinski's Rule of Five"/>
<entry key="14" type="xstring" value="Mannhold LogP"/>
<entry key="15" type="xstring" value="Molar Mass"/>
<entry key="16" type="xstring" value="Molecular Formula"/>
<entry key="17" type="xstring" value="Molecular Weight"/>
<entry key="18" type="xstring" value="No. of Heavy Atoms"/>
<entry key="19" type="xstring" value="Petitjean Number"/>
<entry key="20" type="xstring" value="Rotatable Bonds Count"/>
<entry key="21" type="xstring" value="Rotatable Bonds Count (non terminal)"/>
<entry key="22" type="xstring" value="SP3 Character"/>
<entry key="23" type="xstring" value="Topological Polar Surface Area"/>
<entry key="24" type="xstring" value="VABC Volume Descriptor"/>
<entry key="25" type="xstring" value="Vertex adjacency information magnitude"/>
<entry key="26" type="xstring" value="XLogP"/>
<entry key="27" type="xstring" value="Zagreb Index"/>
</config>
</config>
<entry key="customDescription" type="xstring" isnull="true" value=""/>
<entry key="state" type="xstring" value="CONFIGURED"/>
<entry key="factory" type="xstring" value="org.openscience.cdk.knime.nodes.descriptors.molprops.MolPropsNodeFactory"/>
<entry key="node-name" type="xstring" value="Molecular Properties"/>
<entry key="node-bundle-name" type="xstring" value="KNIME CDK Integration"/>
<entry key="node-bundle-symbolic-name" type="xstring" value="org.openscience.cdk.knime"/>
<entry key="node-bundle-vendor" type="xstring" value="KNIME GmbH, Konstanz and EMBL-EBI, Cambridge"/>
<entry key="node-bundle-version" type="xstring" value="1.5.700.v201907251211"/>
<entry key="node-feature-name" type="xstring" value="KNIME-CDK"/>
<entry key="node-feature-symbolic-name" type="xstring" value="org.openscience.cdk.knime.feature.feature.group"/>
<entry key="node-feature-vendor" type="xstring" value="University Konstanz and EBI"/>
<entry key="node-feature-version" type="xstring" value="1.5.600.v201907251211"/>
<config key="factory_settings"/>
<entry key="name" type="xstring" value="Molecular Properties"/>
<entry key="hasContent" type="xboolean" value="false"/>
<entry key="isInactive" type="xboolean" value="false"/>
<config key="ports">
<config key="port_1">
<entry key="index" type="xint" value="1"/>
<entry key="port_dir_location" type="xstring" isnull="true" value=""/>
</config>
</config>
<config key="filestores">
<entry key="file_store_location" type="xstring" isnull="true" value=""/>
<entry key="file_store_id" type="xstring" isnull="true" value=""/>
</config>
</config>
